# Supplementary material for: LncRNA model predicts liver cancer drug resistance and validate in vitro experiments
Source: Front Cell Dev Biol. 2023 Apr 3;11:1174183. doi: 10.3389/fcell.2023.1174183 (PMC10106610; doi:10.3389/fcell.2023.1174183)
Supplement: Supplementary file 2 [file DataSheet3.CSV]

Herb id	Pinyin name	Latin name	English name	Class in English	P_value	FDR(BH)	FDR(Bonferroni)	Relationship	Value
SMHB00072	Chuanlianzi	Toosendan Fructus	Szechwan Chiberry Fruit	Qi Regulating Drugs	0.0250823	0.0670179	1	By_ingredient	0.2263
SMHB00090	Dazao	Jujubae Fructus	Jujube Chinese date	Qi Reinforcing Drugs	0.0474453	0.0887445	1	By_ingredient	0.2094
SMHB00139	Gehua	Flos Puerariae Lobatae	flower bud of lobed kudzuvine	Pungent Cool Diaphoretics	0.0411512	0.0827307	1	By_ingredient	0.1744
SMHB00157	Haijinsha	Lygodii Spora	spore of Japanese climbing Fern	Diuretic Dampness Excreting Drugs	0.021692	0.0635209	1	By_ingredient	0.2177
SMHB00230	Kuxingren	Armeniacae Semen Amarum	bitter Apricot seed	Antitussive Antiasthmetics	0.0320219	0.0739902	1	By_ingredient	0.191
SMHB00278	Meiguihua	Rosae Rugosae Flos	Rose Flower	Qi Regulating Drugs	0.0398513	0.0813496	1	By_ingredient	0.231
SMHB00295	nguazi	Semen Cucurbitae Moschatae	Pumpkin seed and husks	Antiparasitic Drugs	0.00879872	0.0450448	1	By_ingredient	0.2084
SMHB00319	Qianhu	Peucedani Radix	root of Grand Hogfennel	Phlegresolving Medicine	0.034264	0.075886	1	By_ingredient	0.2109
SMHB00356	Shancigu	Cremastrae Pseudobulbus Pleiones Pseudobulbus	Appendiculate Cremastra Pseudobulb or Common Pleione Pseudobulb	Antipyretic Detoxicate Drugs	0.0137444	0.0533141	1	By_ingredient	0.2298
SMHB00386	Suanzaoren	Ziziphi Spinosae Semen	Spine Date Seed	Tranguilizing Medicinal	0.021692	0.0635209	1	By_ingredient	0.2107
SMHB00412	Weilingcai	Potentiliae Chinensis Herba	Chinese Cinquefoil	Antipyretic Detoxicate Drugs	0.0156414	0.0561201	1	By_ingredient	0.1886
SMHB00499	Gegen	Puerariae Lobatae Radix	root of lobed kudzuvine	Pungent-Warm Exterior-Releasing Medicinal	0.0196154	0.0606357	1	By_ingredient	0.1848
SMHB00658	Lurong	Cervi Cornu Pantotrichum	None	Tonifying And Replenishing Medicinal	0.0045984	0.0349741	1	By_ingredient	0.1994
SMHB00681	Fengfang	Vespae Nidus	None	Toxin-Attacking And Worm-Expelling And Itch-Relieving Medicinal	0.00593641	0.0388881	1	By_ingredient	0.2116
SMHB00702	Shexiang	Moschus	None	Resuscitative Stimulant; Resuscitative Medicinal	0.0099418	0.0473779	1	By_ingredient	0.2118
