# Supplementary material for: LncRNA model predicts liver cancer drug resistance and validate in vitro experiments
Source: Front Cell Dev Biol. 2023 Apr 3;11:1174183. doi: 10.3389/fcell.2023.1174183 (PMC10106610; doi:10.3389/fcell.2023.1174183)
Supplement: Supplementary file 4 [file DataSheet5.CSV]

Herb id	Pinyin name	Latin name	English name	Class in English	P_value	FDR(BH)	FDR(Bonferroni)	Relationship	Value
SMHB00013	Baihuasheshecao	Herba Hedyotis Diffusae	all - grass of Spreading Hedyotis	Antipyretic Detoxicate Drugs	0.0340283	0.0757573	1	By_ingredient	0.1848
SMHB00070	Chuanbeimu	Fritillariae Cirrhosae Bulbus	Bulb of Tendrilleaf Fritillary	Phlegresolving Medicine	0.0160603	0.0344746	1	By_ingredient	0.1657
SMHB00072	Chuanlianzi	Toosendan Fructus	Szechwan Chiberry Fruit	Qi Regulating Drugs	0.0446978	0.0862047	1	By_ingredient	0.2212
SMHB00074	Chuanniuxi	Cyathulae Radix	root of Medicil cyathula	Blood Activating Stasis Removing Drugs	0.00479102	0.0186651	1	By_ingredient	0.1839
SMHB00094	Dandouchi	Sojae Semen Praeparatum	Fermented Soybean	Pungent Cool Diaphoretics	0.00214209	0.0122101	1	By_ingredient	0.179
SMHB00113	Duhuo	Angelicae Pubescentis Radix	Doubleteeth Pubescent Angelica Root	Wind-Dampnessdispelling And Colddispersing Medicinal	0.0106875	0.0275294	1	By_ingredient	0.1814
SMHB00126	Fengxiantougucao	Herba Speranskiae Tuberculatae	all-grass of Tubercultae speranskia	Wind-Dampnessdispelling And Colddispersing Medicinal	0.00336511	0.015708	1	By_ingredient	0.2125
SMHB00139	Gehua	Flos Puerariae Lobatae	flower bud of lobed kudzuvine	Pungent Cool Diaphoretics	0.00241435	0.0260044	1	By_ingredient	0.3409
SMHB00142	Gouguye	Ilicis Cornutae Folium	Folium Ilicis Cornutae	Asthenic Heat Dispelling Drugs	0.0483412	0.0894056	1	By_ingredient	0.192
SMHB00150	Mianmaguanzhong	Dryopteridis Crassirhizomatis Rhizoma	root of Chinese Angelica	Antipyretic Detoxicate Drugs	0.00702968	0.0225682	1	By_ingredient	0.1673
SMHB00158	Haitongpi	Cortex Erythrie	bark of Oriental Variegated Coralbean	Wind-Dampnessdispelling And Heatclearing Medicinal	0.00550359	0.0197561	1	By_ingredient	0.1721
SMHB00164	Heidou	Sojae Semen Nigrum	Black bean	Yin-Tonifying Medicinal	7.84E-05	0.00123754	1	By_ingredient	0.3649
SMHB00174	Huluba	Trigonellae Semen	Trigonellae Semen	Yang Reinforcing Drugs	0.0114994	0.0286634	1	By_ingredient	0.1855
SMHB00187	Huangqi	Astragali Radix	root of Membranous Milkvetch	Qi Reinforcing Drugs	0.0118038	0.0289767	1	By_ingredient	0.1635
SMHB00193	Jishiteng	None	Paederiae Scandentis Herba	Digestants	1.07E-05	0.000611129	1	By_ingredient	0.516
SMHB00194	Jixueteng	Spatholobi Caulis	Suberect Spatholobus Stem	Blood Activating Stasis Removing Drugs	0.0166676	0.0351876	1	By_ingredient	0.1799
SMHB00218	Juju	Cichorii Herba Cichorii Radix	Chicory Herb	External Medicinal (Draw Out Toxin, Resolve Putridity)	0.00774145	0.0235781	1	By_ingredient	0.19
SMHB00262	Lvdou	Semen Phaseoli Radiati	mung bean	Antipyretic Detoxicate Drugs	0.0316803	0.0737166	1	By_ingredient	0.1989
SMHB00264	Mahuang	Ephedrae Herba	Ephedra	Pungent-Warm Exterior-Releasing Medicinal	0.0382062	0.0599082	1	By_ingredient	0.1934
SMHB00272	Maiya	Hordei Fructus Germinatus	Germited Barley	Digestants	0.00967211	0.0263305	1	By_ingredient	0.1833
SMHB00296	Nanheshi	Carotae Fructus	Fructus Carotae	Antiparasitic Drugs	0.00916422	0.0256389	1	By_ingredient	0.1983
SMHB00306	N¨¹zhenzi	Ligustri Lucidi Fructus	fruit of Glossy privet	Yin-Tonifying Medicinal	0.0355019	0.0568901	1	By_ingredient	0.187
SMHB00318	Qianniuzi	Pharbitidis Semen	Pharbitis seed	Drastic Purgatives	0.0357024	0.0771659	1	By_ingredient	0.2116
SMHB00324	Qinjiao	Gentianae Macrophyllae Radix	root of Largeleaf Gentian	Wind-Dampnessdispelling And Heatclearing Medicinal	0.0323517	0.0742611	1	By_ingredient	0.2141
SMHB00330	Qingpi	Citri Reticulatae Pericarpium Viride	Green Tangerine Peel	Qi Regulating Drugs	0.00458738	0.0182643	1	By_ingredient	0.2038
SMHB00334	Qumai	Dianthi Herba	all-grass of Lilac Pink	Diuretic Dampness Excreting Drugs	0.00753811	0.0232992	1	By_ingredient	0.2068
SMHB00341	Ruxiang	Olibanum	Frankincense	Blood Activating Stasis Removing Drugs	0.0140346	0.032205	1	By_ingredient	0.1642
SMHB00353	Shaji	Hippophae Fructus	fruit of seabuckthorn	Phlegresolving Medicine	0.0312876	0.0521952	1	By_ingredient	0.1863
SMHB00357	Shandougen	Sophorae Tonkinensis Radix Et Rhizoma	Vietmese Sophora Root	Antipyretic Detoxicate Drugs	0.0152503	0.0336415	1	By_ingredient	0.1867
SMHB00384	Songziren	None	Semen Pini Koraiensis	Laxatives	0.00061226	0.00509173	1	By_ingredient	0.1671
SMHB00386	Suanzaoren	Ziziphi Spinosae Semen	Spine Date Seed	Tranguilizing Medicinal	0.0387092	0.0801123	1	By_ingredient	0.206
SMHB00405	Tufuling	Smilacis Glabrae Rhizoma	Glabrous Greenbrier Rhizome	Antipyretic Detoxicate Drugs	0.0410421	0.0826826	1	By_ingredient	0.214
SMHB00412	Weilingcai	Potentiliae Chinensis Herba	Chinese Cinquefoil	Antipyretic Detoxicate Drugs	0.000347357	0.00778276	1	By_ingredient	0.3495
SMHB00426	Xiakucao	Prunellae Spica	fruit -spike of Common Selfheal	Fire Purging Drugs	0.00611417	0.0208847	1	By_ingredient	0.2157
SMHB00432	Xiangfu	Cyperi Rhizoma	rhizome of Nutgrass Galingale	Qi Regulating Drugs	0.0486718	0.0895388	1	By_ingredient	0.2171
SMHB00499	Gegen	Puerariae Lobatae Radix	root of lobed kudzuvine	Pungent-Warm Exterior-Releasing Medicinal	0.000547368	0.0106017	1	By_ingredient	0.3504
SMHB00509	Dadouhuangjuan	Sojae Semen Germinatum	None	Pungent Cool Diaphoretics	0.000690873	0.0124904	1	By_ingredient	0.179
SMHB00565	Zhushagen	Ardisiae Crenatae Radix	None	Medicinal For Detoxification¡¢Parasiticide¡¢Drying Dampness And Relieving Itching	0.00172639	0.021945	1	By_ingredient	0.2092
SMHB00595	Buguzhi	Psoraleae Fructus	None	Tonifying And Replenishing Medicinal	0.0266317	0.0686275	1	By_ingredient	0.1895
SMHB00639	Fenge	Puerariae Thomsonii Radix	None	Pungent Cool Diaphoretics	0.00103615	0.0159912	1	By_ingredient	0.162
SMHB00658	Lurong	Cervi Cornu Pantotrichum	None	Tonifying And Replenishing Medicinal	0.00826252	0.0441675	1	By_ingredient	0.1935
SMHB00702	Shexiang	Moschus	None	Resuscitative Stimulant; Resuscitative Medicinal	0.0178254	0.0585289	1	By_ingredient	0.2055
