# Supplementary material for: LncRNA model predicts liver cancer drug resistance and validate in vitro experiments
Source: Front Cell Dev Biol. 2023 Apr 3;11:1174183. doi: 10.3389/fcell.2023.1174183 (PMC10106610; doi:10.3389/fcell.2023.1174183)
Supplement: Supplementary file 5 [file DataSheet1.CSV]

Herb id	Pinyin name	Latin name	English name	Class in English	P_value	FDR(BH)	FDR(Bonferroni)	Relationship	Value
SMHB00072	Chuanlianzi	Toosendan Fructus	Szechwan Chiberry Fruit	Qi Regulating Drugs	0.0151252	0.0555009	1	By_ingredient	0.217
SMHB00090	Dazao	Jujubae Fructus	Jujube Chinese date	Qi Reinforcing Drugs	0.0287424	0.0707289	1	By_ingredient	0.2008
SMHB00139	Gehua	Flos Puerariae Lobatae	flower bud of lobed kudzuvine	Pungent Cool Diaphoretics	0.024897	0.0669177	1	By_ingredient	0.1673
SMHB00230	Kuxingren	Armeniacae Semen Amarum	bitter Apricot seed	Antitussive Antiasthmetics	0.0193373	0.0603893	1	By_ingredient	0.1839
SMHB00319	Qianhu	Peucedani Radix	root of Grand Hogfennel	Phlegresolving Medicine	0.0207008	0.062202	1	By_ingredient	0.2023
SMHB00355	Sharen	Amomi Fructus	Villous Amomum Fruit	Dampness Removing Drugs	0.0343789	0.0759165	1	By_ingredient	0.178
SMHB00386	Suanzaoren	Ziziphi Spinosae Semen	Spine Date Seed	Tranguilizing Medicinal	0.0130717	0.051746	1	By_ingredient	0.2021
SMHB00412	Weilingcai	Potentiliae Chinensis Herba	Chinese Cinquefoil	Antipyretic Detoxicate Drugs	0.00941404	0.0464702	1	By_ingredient	0.1809
SMHB00499	Gegen	Puerariae Lobatae Radix	root of lobed kudzuvine	Pungent-Warm Exterior-Releasing Medicinal	0.0118154	0.0501663	1	By_ingredient	0.1773
SMHB00658	Lurong	Cervi Cornu Pantotrichum	None	Tonifying And Replenishing Medicinal	0.00276148	0.0280192	1	By_ingredient	0.1919
SMHB00702	Shexiang	Moschus	None	Resuscitative Stimulant; Resuscitative Medicinal	0.00597677	0.0388881	1	By_ingredient	0.2038
