# Supplementary material for: LncRNA model predicts liver cancer drug resistance and validate in vitro experiments
Source: Front Cell Dev Biol. 2023 Apr 3;11:1174183. doi: 10.3389/fcell.2023.1174183 (PMC10106610; doi:10.3389/fcell.2023.1174183)
Supplement: Supplementary file 6 [file DataSheet2.CSV]

Herb id	Pinyin name	Latin name	English name	Class in English	P_value	FDR(BH)	FDR(Bonferroni)	Relationship	Value
SMHB00230	Kuxingren	Armeniacae Semen Amarum	bitter Apricot seed	Antitussive Antiasthmetics	0.000860052	0.0144016	1	By_ingredient	0.3603
SMHB00278	Meiguihua	Rosae Rugosae Flos	Rose Flower	Qi Regulating Drugs	0.00133503	0.0186429	1	By_ingredient	0.4375
SMHB00355	Sharen	Amomi Fructus	Villous Amomum Fruit	Dampness Removing Drugs	0.002707	0.0278692	1	By_ingredient	0.3707
SMHB00555	Mudingxiang	Caryophylli Fructus	None	Warming Interior Drugs	0.00509499	0.0364161	1	By_ingredient	0.1799
SMHB00658	Lurong	Cervi Cornu Pantotrichum	None	Tonifying And Replenishing Medicinal	0.00643208	0.0399386	1	By_ingredient	0.179
SMHB00617	Zh1caowu	Aconiti Kusnezoffii Radix Cocta	None	Wind-Dampnessdispelling Medicinal	0.00669931	0.0406089	1	By_ingredient	0.2018
SMHB00681	Fengfang	Vespae Nidus	None	Toxin-Attacking And Worm-Expelling And Itch-Relieving Medicinal	0.00830141	0.0441675	1	By_ingredient	0.1864
SMHB00295	nguazi	Semen Cucurbitae Moschatae	Pumpkin seed and husks	Antiparasitic Drugs	0.012297	0.0508208	1	By_ingredient	0.2093
SMHB00702	Shexiang	Moschus	None	Resuscitative Stimulant; Resuscitative Medicinal	0.0138913	0.0533141	1	By_ingredient	0.19
SMHB00039	Beiliujinu	Siphonostegiae Herba	Siphonostegiae Herba	Blood Activating Stasis Removing Drugs	0.0162787	0.0570456	1	By_ingredient	0.1816
SMHB00280	Mihoutaogen	None	Actinidia Chinensis Planch	Antipyretic Detoxicate Drugs	0.0173382	0.0581309	1	By_ingredient	0.1623
SMHB00356	Shancigu	Cremastrae Pseudobulbus Pleiones Pseudobulbus	Appendiculate Cremastra Pseudobulb or Common Pleione Pseudobulb	Antipyretic Detoxicate Drugs	0.0191899	0.0603271	1	By_ingredient	0.2308
SMHB00275	Maoyancao	None	Lunulatae Herba	Phlegresolving Medicine	0.0194542	0.06043	1	By_ingredient	0.1949
SMHB00226	Kudiding	Corydalis Bungeanae Herba	all - grass of Bunge Corydalis	Antipyretic Detoxicate Drugs	0.0202467	0.0614895	1	By_ingredient	0.2038
SMHB00154	Guizhencao	Herba Bidentis	all-grass of Spanishneedles	Antipyretic Detoxicate Drugs	0.0207747	0.0623143	1	By_ingredient	0.186
SMHB00308	Pangdahai	Sterculiae Lychnophorae Semen	Boat-fruited Sterculia Seed	Phlegresolving Medicine	0.0210386	0.0627405	1	By_ingredient	0.1884
SMHB00259	Luobumaye	Apocyni Veneti Folium	Apocyniveneti Folium	Liver-Pacifying Wind-Extinguishing Medicinal	0.0215663	0.0635209	1	By_ingredient	0.179
SMHB00634	Taozhi	Persicae Ramulus	None	Blood Activating Stasis Removing Drugs	0.0215663	0.0635209	1	By_ingredient	0.196
SMHB00334	Qumai	Dianthi Herba	all-grass of Lilac Pink	Diuretic Dampness Excreting Drugs	0.0228844	0.0649931	1	By_ingredient	0.1783
SMHB00577	Hongdoukou	Galangae Fructus	None	Warming Interior Drugs	0.0239378	0.0656676	1	By_ingredient	0.2255
SMHB00459	Yinchen	Artemisiae Scopariae Herba	Virgate Wormwood Herb	Diuretic Dampness Excreting Drugs	0.0252531	0.067052	1	By_ingredient	0.1971
SMHB00486	Zhishi	Aurantii Fructus Immaturus	immature fruit of Seville orange	Qi Regulating Drugs	0.0260416	0.0677801	1	By_ingredient	0.1622
SMHB00099	Dengxincao	Junci Medulla	pith of Common Rush	Diuretic Dampness Excreting Drugs	0.0268295	0.0687776	1	By_ingredient	0.1692
SMHB00253	Longliye	Sauropi Folium	Aauropi Folium	External Medicinal (Draw Out Toxin, Resolve Putridity)	0.0268295	0.0687776	1	By_ingredient	0.1985
SMHB00181	Huajuhong	Citri Grandis Exocarpium	Pummelo Peel	Qi Regulating Drugs	0.02919	0.0710566	1	By_ingredient	0.1681
SMHB00255	Lugen	Phragmitis Rhizoma	Reed rhizome	Fire Purging Drugs	0.029452	0.0714083	1	By_ingredient	0.1897
SMHB00120	Fanxieye	Sennae Folium	Sen leaf	Offensive Purgative Medicinal	0.0297139	0.0716261	1	By_ingredient	0.1676
SMHB00157	Haijinsha	Lygodii Spora	spore of Japanese climbing Fern	Diuretic Dampness Excreting Drugs	0.0302376	0.07204	1	By_ingredient	0.1918
SMHB00378	Shuqucao	None	Gphalii Affinis Herba	Phlegresolving Medicine	0.0310226	0.0728583	1	By_ingredient	0.1926
SMHB00405	Tufuling	Smilacis Glabrae Rhizoma	Glabrous Greenbrier Rhizome	Antipyretic Detoxicate Drugs	0.0320685	0.0739902	1	By_ingredient	0.2066
SMHB00501	Jiulixiang	Murrayae Folium Et Cacumen	None	Qi Regulating Drugs	0.0323298	0.0742611	1	By_ingredient	0.1885
SMHB00082	Congbai	Bulbus Allii Fistulosi	Allium bulb, Wild scallion, Chinese green onion	Pungent-Warm Exterior-Releasing Medicinal	0.0328522	0.0747006	1	By_ingredient	0.179
SMHB00445	Xuanshen	Scrophulariae Radix	Figwort Root	Heat Clearing Blood Cooling Drugs	0.0336354	0.075362	1	By_ingredient	0.2074
SMHB00206	Jinqiaomai	Fagopyri Dibotryis Rhizoma	Wild Buckwheat Rhizome	Antipyretic Detoxicate Drugs	0.0338964	0.0756977	1	By_ingredient	0.203
SMHB00339	Roudoukou	Myristicae Semen	Nutmeg	Astringent Medicinal	0.0346788	0.0762834	1	By_ingredient	0.1648
SMHB00193	Jishiteng	None	Paederiae Scandentis Herba	Digestants	0.0352002	0.0767767	1	By_ingredient	0.1688
SMHB00497	Zisuzi	Perillae Fructus	Perilia Fruit	Antitussive Antiasthmetics	0.0359818	0.0774592	1	By_ingredient	0.1838
SMHB00414	Wumei	Mume Fructus	Smoked Plum	Astringent Medicinal	0.0365025	0.0781968	1	By_ingredient	0.1747
SMHB00142	Gouguye	Ilicis Cornutae Folium	Folium Ilicis Cornutae	Asthenic Heat Dispelling Drugs	0.0378033	0.0794099	1	By_ingredient	0.1854
SMHB00309	Peilan	Eupatorii Herba	Fortune Eupatorium Herb	Dampness Removing Drugs	0.0378033	0.0794099	1	By_ingredient	0.2002
SMHB00359	Shanyao	Dioscoreae Rhizoma	Common Yam Rhizome	Qi Reinforcing Drugs	0.0393623	0.0809744	1	By_ingredient	0.1964
SMHB00118	Ebushicao	Centipedae Herba	Small Centipeda Herb	Pungent-Warm Exterior-Releasing Medicinal	0.0404004	0.0821177	1	By_ingredient	0.1797
SMHB00178	Huajiao	Zanthoxyli Pericarpium	Pricklyash Peel	Warming Interior Drugs	0.0406598	0.082294	1	By_ingredient	0.1744
SMHB00169	Hongqi	Hedysari Radix	Hedysari Radix	Qi Reinforcing Drugs	0.0409192	0.0826133	1	By_ingredient	0.1855
SMHB00284	Mudanpi	Moutan Cortex	Tree Peony Bark	Heat Clearing Blood Cooling Drugs	0.0414376	0.0830129	1	By_ingredient	0.2009
SMHB00079	Chuanxinlian	Andrographis Herba	all-grass of Common Androgrphis	Antipyretic Detoxicate Drugs	0.0416968	0.0831951	1	By_ingredient	0.1881
SMHB00177	Huzhang	Polygoni Cuspidati Rhizoma Et Radix	rhizome of Gaint Knotweed	Diuretic Dampness Excreting Drugs	0.0432503	0.0848125	1	By_ingredient	0.1784
SMHB00227	Kudingcha	None	Ilicis Cornutae Folium Immayuri	Fire Purging Drugs	0.0440263	0.085484	1	By_ingredient	0.2011
SMHB00045	Bianxu	Polygoni Avicularis Herba	all-grass of common knotgrass	Diuretic Dampness Excreting Drugs	0.0450601	0.0866286	1	By_ingredient	0.1881
SMHB00365	Shenjincao	Lycopodii Herba	Common Clubmoss Herb	Wind-Dampnessdispelling And Colddispersing Medicinal	0.0450601	0.0866286	1	By_ingredient	0.1671
SMHB00112	Doukou	Amomi Fructus Rotundus	Round Cardamon Fruit	Dampness Removing Drugs	0.0458349	0.087331	1	By_ingredient	0.1838
SMHB00137	Gaoliangjiang	Alpiniae Officinarum Rhizoma	Alpiniae Officirum Rhizome	Warming Interior Drugs	0.0458349	0.087331	1	By_ingredient	0.1819
SMHB00151	Guanghuoxiang	Pogostemonis Herba	Pogostemon Cablin (Blanco) Benth.	Dampness Removing Drugs	0.0473827	0.0887445	1	By_ingredient	0.1849
SMHB00214	Jintiansanqi	None	Sedum Aizoon L.	Stasis-Resolving Hemostatic Medicinal	0.0491858	0.0901215	1	By_ingredient	0.1833
SMHB00352	Sangzhi	Mori Ramulus	Mulberry Twig	Wind-Dampnessdispelling And Heatclearing Medicinal	0.0491858	0.0901215	1	By_ingredient	0.1948
SMHB00370	Shichangpu	Acori Tatarinowii Rhizoma	Grassleaf Sweetflag Rhizome	Resuscitative Stimulant; Resuscitative Medicinal	0.0494431	0.0904099	1	By_ingredient	0.1949
SMHB00050	Cansha	None	Bombyx Mori L.	Wind-Dampnessdispelling And Colddispersing Medicinal	0.0497004	0.0906623	1	By_ingredient	0.1768
